# Supplementary material for: Use of mouse primary epidermal organoids for USA300 infection modeling and drug screening
Source: Cell Death Dis. 2023 Jan 11;14(1):15. doi: 10.1038/s41419-022-05525-x (PMC9833019; doi:10.1038/s41419-022-05525-x)
Supplement: Supplementary file 3 — Supplementary Table 1 [file 41419_2022_5525_MOESM3_ESM.xlsx]

## Sheet: Sheet1
Primary antibody
Antibody	Company	REF	Species	Dilution
Anti-Loricrin antibody	Abcam	Ab85679	Rabbit	50
Anti-Involucrin antibody	Affinity Bioscience	AF0186	Rabbit	100
Anti-Cytokeratin 10 antibody	Abcam	Ab76318	Mouse	150
Anti-Cytokeratin 5 antibody	Biolegend	905504	Rabbit	200
Anti-Cytokeratin 14 antibody	Absin	Abs131470	Rabbit	250
Anti-Cytokeratin 15 (LHK15) antibody	Santa Cruz	sc47697	Mouse	50
Anti-Cytokeratin 17 (D-4) antibody	Santa Cruz	Sc393091	Mouse	50
Anti-Pan-Cytokeratin (AE13) antibody	Santa Cruz	Sc57012	Mouse	50
Anti-Ki67 antibody	BD Biosciences	550609	Mouse	12.5
Anti-Staphylococcus aureus antibody	Abcam	Ab20920	Rabbit	200
Anti-Staphylococcus aureus antibody	Thermore	MA1-83467	Mouse	100
Anti-Cleaved Caspase1(Ala317), p10 antibody	Affinity Bioscience	AF4022	Rabbit	100
Anti-LC3(APG8B) (N-term) antibody	Abcepta	AP1802A	Rabbit	100
Anti-Cleaved Caspase-3 (Asp175) (5A1E) antibody	Cell Signaling Technology	9664	Rabbit	400
DAPI	Beyotime	C1005	/	1×
Secondary antibody
Antibody	Company	REF	Dilution
FITC conjugated Goat Anti-Rabbit IgG (H+L)	Servicebio	GB22303	200
Donkey anti-mouse IgG-Cy3	Absin	abs20015	300
