# Supplementary material for: Use of mouse primary epidermal organoids for USA300 infection modeling and drug screening
Source: Cell Death Dis. 2023 Jan 11;14(1):15. doi: 10.1038/s41419-022-05525-x (PMC9833019; doi:10.1038/s41419-022-05525-x)
Supplement: Supplementary file 4 — Supplementary Table 2 [file 41419_2022_5525_MOESM4_ESM.xlsx]

## Sheet: Sheet1
Skin-related genes detected in mPEOs
Gene Title	Current Gene Symbol	mPEO-1_FPKM	mPEO-2_FPKM	mPEO-3_FPKM	Function
keratin 1	Krt1	6112.26	10812.2	7368.83	Keratin
loricrin	Lor	2826.68	7418.73	6745.28	Structural
keratinocyte differentiation associated protein	Krtdap	5716.14	4284.37	3689.68	Gf/Gf Binding Protein
dermokine	Dmkn	3273.69	3199.51	3303.83	Signaling
aspartic peptidase%2C retroviral-like 1	Asprv1	3253.76	3109.82	3173.93	Protease/Protease Inhibitor
lectin%2C galactose binding%2C soluble 7	Lgals7	3799.71	2863.99	2079.92	Immune Response
keratin 14	Krt14	4090.08	2664.61	1930.59	Stem Cell
keratin 5	Krt5	2676.88	2738.56	2494.94	Keratinocyte
PERP%2C TP53 apoptosis effector	Perp	2279.58	1934.28	1894.83	Tight Junction
lymphocyte antigen 6 complex%2C locus D	Ly6d	2318.59	1627.17	1477.4	Tight Junction
cysteine-rich C-terminal 1	Crct1	1890.69	1636.75	1600.7	Structural
stratifin	Sfn	1823.78	1236.22	1088.73	Epidermal Development/Establishment Skin Barrier
late cornified envelope 1A1	Lce1a1	1081.12	1041.73	1024.53
suprabasin	Sbsn	853.88	1158.45	1090.08	Structural
keratin 15	Krt15	1341.51	578.09	834.13	Stem Cell
keratin 17	Krt17	1171.11	769.71	804.14	Hair Follicle Development
S100 calcium binding protein A11	S100a11	1133.16	765.06	640.03	Signaling
late cornified envelope 1C	Lce1c	847.87	706.84	750.38
late cornified envelope 1A2	Lce1a2	709.72	588.26	689.59
FBJ osteosarcoma oncogene	Fos	647.47	517.76	805.07
heat shock protein 1	Hspb1	691.63	609.98	607.07	Epidermal Development
S100 calcium binding protein A14	S100a14	752.98	594.89	448.51	Signaling
late cornified envelope 1D	Lce1d	564.99	571.66	605.94
late cornified envelope 1B	Lce1b	594.71	513.92	578.76	Structural
glycolipid transfer protein	Gltp	316.29	717.64	627	Lipid Metabolism
lectin%2C galactose binding%2C soluble 3	Lgals3	749.03	502.36	395.93	Epidermal Development
cornifelin	Cnfn	528.67	625.28	486.37	Structural
kallikrein related-peptidase 7 (chymotryptic%2C stratum corneum)	Klk7	490.63	514.89	511.13	Protease/Protease Inhibitor
H3.3 histone B	H3f3b	619.8	414.76	413.15
keratin 16	Krt16	484.75	727.67	178.78	Keratin
lymphocyte antigen 6 complex%2C locus G6C	Ly6g6c	497.92	462.37	429.42	Signaling
calmodulin-like 3	Calml3	491.48	429.1	407.33	Epidermal Development
fatty acid binding protein 5%2C epidermal	Fabp5	533.92	502.21	223.28	Lipid Metabolism
annexin A2	Anxa2	550.82	329.77	324.35	Basement Membrane
late cornified envelope 1F	Lce1f	387.62	382.3	405.29
serine (or cysteine) peptidase inhibitor%2C clade B%2C member 5	Serpinb5	506.57	342.27	320.31	Epidermal Development
ribosomal protein SA	Rpsa	548.34	308.56	309.03	Basement Membrane
caspase 14	Casp14	340.77	398.12	424.31	Stratum Spinosum Specific/Establishment Skin Barrier
thioesterase superfamily member 5	Them5	445.61	383.26	331.45
Ly6/Plaur domain containing 3	Lypd3	346.01	382.64	419.5	Cell Adhesion
tumor-associated calcium signal transducer 2	Tacstd2	385.3	351.99	397.9	Tight Junction
plakophilin 1	Pkp1	257.41	446.25	426.81	Cytoskeleton
annexin A1	Anxa1	464.75	322.25	329.39	Signaling
corneodesmosin	Cdsn	251.51	395.4	464.51	Stratum Corneum Specific
keratin 10	Krt10	418.46	572.73	104.6	Keratinocytes
jun B proto-oncogene	Junb	318.25	325.21	434.91
S100 calcium binding protein A16	S100a16	489.66	321.07	243.63	Signaling
desmoplakin	Dsp	321.13	326.67	335.27	Tight Junction
elongation of very long chain fatty acids (FEN1/Elo2%2C SUR4/Elo3%2C yeast)-like 1	Elovl1	339.99	318.19	297.88	Establishment Skin Barrier
keratin 71	Krt71	486.86	163.65	263.81	Hair Follicle Development
kallikrein related-peptidase 5	Klk5	296.88	313.97	287.44	Stratum Corneum Specific
keratinocyte expressed%2C proline-rich	Kprp	191.21	320.24	381.32	Stratum Granulosum Specific
cystatin C	Cst3	386.43	233.96	251.75	Basement Membrane
tripartite motif-containing 29	Trim29	249.59	283.68	328.32	Transcription Factor
elongation of very long chain fatty acids (FEN1/Elo2%2C SUR4/Elo3%2C yeast)-like 4	Elovl4	268.82	291.28	274.07	Establishment Skin Barrier
late cornified envelope 1E	Lce1e	284.97	245.78	282.82
zinc finger protein 36	Zfp36	234.11	244.98	320.91
annexin A8	Anxa8	326.55	198.68	269.94	Signaling
filaggrin	Flg	149.47	293.77	335.77	Cytoskeleton
CD24a antigen	Cd24a	310.08	247.71	187.8	Epithelial Cell
keratin 23	Krt23	245.2	222.27	249.56
keratin 25	Krt25	370.05	130.37	213.71	Keratin
hornerin	Hrnr	209.55	264	235.71	Establishment Skin Barrier
keratin 79	Krt79	239.66	219.79	249.08	Keratin
desmoglein 1 alpha	Dsg1a	275.12	222.5	206.58	Tight Junction
premature ovarian failure 1B	Pof1b	227.8	228.54	219.01	Structural
late cornified envelope 6A	Lce6a	253.78	220.6	188.55
Kruppel-like factor 4 (gut)	Klf4	95.15	261.85	298.2	Transcription Factor
small proline-rich protein 1A	Sprr1a	299.83	151.07	200.14	Microbicidal
keratin 27	Krt27	368.35	105.3	161.51	Keratin
cystatin A1	Csta1	261.63	194.91	165.57	Structural
RAB25%2C member RAS oncogene family	Rab25	251.94	193.18	164.55	Signaling
junction plakoglobin	Jup	130.93	224.44	246.64	Cytoskeleton
transgelin 2	Tagln2	243.14	193.89	157.77	Epidermal Development
S100 calcium binding protein A10 (calpactin)	S100a10	277.66	176.97	139.5	Signaling
aquaporin 3	Aqp3	128.64	242.65	219.67
small proline-rich protein 1B	Sprr1b	136.33	344.1	107.42	Microbicidal
dual specificity phosphatase 1	Dusp1	136.74	199.34	247.17
serine peptidase inhibitor%2C Kazal type 5	Spink5	192.69	183.49	188.88	Hair Follicle Development
chloride intracellular channel 3	Clic3	189.11	194.78	178.67	Channel
bleomycin hydrolase	Blmh	175.67	217.72	161.09	Protease/Protease Inhibitor
involucrin	Ivl	177.58	161.36	212.91	Epidermal Differentiation
short chain dehydrogenase/reductase family 16C%2C member 5	Sdr16c5	226.48	166.22	156.14	Enzyme
death associated protein-like 1	Dapl1	222.08	117.15	202.15
chemokine (C-X-C motif) ligand 14	Cxcl14	192.59	151.33	195.9
tubulin%2C alpha 1B	Tuba1b	238.06	160.5	128.32	Cytoskeleton
serine (or cysteine) peptidase inhibitor%2C clade A (alpha-1 antiproteinase%2C antitrypsin)%2C member 12	Serpina12	172.38	187.02	166.87
calpain%2C small subunit 2	Capns2	223.54	136.6	162.94	Protease/Protease Inhibitor
gelsolin	Gsn	135.01	146.08	225.95	Epidermal Development
desmocollin 1	Dsc1	183.86	162.25	159.08	Structural
proline rich 9	Prr9	345.81	70.46	88	Coaggulation
histidine ammonia lyase	Hal	141.4	160.69	194.91	Metabolism
cyclin-dependent kinase inhibitor 1A (P21)	Cdkn1a	132.14	177.34	176.99
periplakin	Ppl	123.11	166.36	174.13	Epidermal Development
plakophilin 3	Pkp3	125.68	169.24	158.53	Cell Adhesion
desmocollin 3	Dsc3	186.26	123.68	136.83	Tight Junction
kallikrein related-peptidase 8	Klk8	158.32	148.29	138.65	Protease/Protease Inhibitor
diacylglycerol O-acyltransferase 2	Dgat2	120.88	161.41	155.93
endonuclease%2C polyU-specific	Endou	140	156.81	140.95	Rna Binding/Metabolism
transmembrane protein 45a	Tmem45a	194.89	125.39	116.39
serine (or cysteine) peptidase inhibitor%2C clade B%2C member 7	Serpinb7	171.52	126.28	131.27
filaggrin family member 2	Flg2	118.7	137.12	171.13	Structural
catenin (cadherin associated protein)%2C beta 1	Ctnnb1	113.61	141.24	160.12	Hair Follicle Development
lamin A	Lmna	122.04	152.89	140.02	Structural
cell division cycle 42	Cdc42	180.88	112.02	116.78	Hair Follicle Development
CCAAT/enhancer binding protein (C/EBP)%2C alpha	Cebpa	126.78	135.71	146.14
BCL2-associated athanogene 1	Bag1	162.39	130.2	116.02	Apoptosis
profilin 1	Pfn1	155.73	135.78	111.48	Epidermal Development
interleukin 18	Il18	148.28	139.18	110.68
extracellular matrix protein 1	Ecm1	105.83	135.96	154.27	Ecm
arachidonate 12-lipoxygenase%2C 12R type	Alox12b	97.41	156.7	137.68	Establishment Skin Barrier
RAB11A%2C member RAS oncogene family	Rab11a	132.03	133.02	114.71	Signaling
mitogen-activated protein kinase 13	Mapk13	113.85	124.35	126.98	Protein Modification
fibroblast growth factor binding protein 1	Fgfbp1	158.96	103.49	100.45	Hormone/Hormone Binding
cadherin 1	Cdh1	82.9	126.09	150.3	Cell Adhesion
keratin 78	Krt78	83.17	149.49	122.91	Keratin
syndecan 1	Sdc1	105.19	118.91	127.41	Tight Junction
CCAAT/enhancer binding protein (C/EBP)%2C beta	Cebpb	72.91	141.77	133.4	Transcription Factor
kallikrein related-peptidase 11	Klk11	110.78	123.4	105.33
transglutaminase 1%2C K polypeptide	Tgm1	71.15	139.47	116.52	Enzyme
transducer of ErbB-2.1	Tob1	83.21	106.71	131.09
BPI fold containing family C	Bpifc	110.31	98.23	111.37
trichohyalin	Tchh	172.69	52.79	92.15	Cytoskeleton
epithelial cell adhesion molecule	Epcam	102.01	93.21	119.98	Progenitor Cell
ladinin	Lad1	85.42	110.81	116.83	Ecm
proteolipid protein 2	Plp2	116.17	97.21	94.72	Channel
epithelial membrane protein 1	Emp1	118.96	74.6	108.04	Tight Junction
insulin degrading enzyme	Ide	84.79	96.25	120.13	Metabolism
transmembrane protein 40	Tmem40	97.4	100.85	96.99
v-maf musculoaponeurotic fibrosarcoma oncogene family%2C protein B (avian)	Mafb	42.72	125.41	113.22
envoplakin	Evpl	59.36	112.58	108.34	Structural
collagen%2C type XVII%2C alpha 1	Col17a1	55.3	81.09	133.06	Structural
synaptotagmin-like 1	Sytl1	70.81	99.83	94.81	Protein Trafficking
voltage-dependent anion channel 1	Vdac1	80.24	93.65	83.7	Epidermal Differentiation
sciellin	Scel	85.53	70.07	97.38	Epidermal Differentiation
tuftelin 1	Tuft1	68.76	85.41	98.63	Cell Cycle
delta(4)-desaturase%2C sphingolipid 1	Degs1	83.63	79.38	79.81	Signaling
syndecan 4	Sdc4	63.86	76.02	100.96
cellular retinoic acid binding protein II	Crabp2	106.26	70.86	62.25
lectin%2C galactoside binding-like	Lgalsl	61.93	88.34	88.61	Unknown
keratin 6B	Krt6b	90.68	129.94	17.79	Keratin
aldehyde dehydrogenase 3 family%2C member B2	Aldh3b2	81.66	82.76	69.47	Keratinocyte
keratin 77	Krt77	50.25	77.01	105.37	Keratin
Iroquois homeobox 2	Irx2	39.62	87.06	105.48
gap junction protein%2C alpha 1	Gja1	90.75	70.66	70.21	Gap Junction
ATPase%2C H+ transporting%2C lysosomal V1 subunit C2	Atp6v1c2	73.85	72.77	81.22	Transporter
clathrin%2C light polypeptide (Lcb)	Cltb	75.28	73.88	71.74	Cytoskeleton
claudin 1	Cldn1	77.82	62.41	78.66	Tight Junction
defensin beta 1	Defb1	80.76	68.54	67.75
proliferating cell nuclear antigen	Pcna	99.34	63.09	53.26	Epidermal Differentiation
gap junction protein%2C beta 3	Gjb3	68.83	71.31	75.04	Gap Junction
RAB38%2C member RAS oncogene family	Rab38	79.66	71.82	61.62	Signaling
meteorin%2C glial cell differentiation regulator-like	Metrnl	67.24	77.73	66.45
tubulin%2C alpha 1C	Tuba1c	88.32	66.18	55.48	Cytoskeleton
FBJ osteosarcoma oncogene B	Fosb	46.15	40.43	122.46
transmembrane protein 43	Tmem43	59.33	66.75	82.19
POU domain%2C class 2%2C transcription factor 3	Pou2f3	52.91	64.9	89.61
ELOVL family member 7%2C elongation of long chain fatty acids (yeast)	Elovl7	60.33	73.48	72.34	Lipid Metabolism
epithelial splicing regulatory protein 1	Esrp1	54.17	69.96	79.24	Rna Binding/Metabolism
keratin 80	Krt80	40.03	65.92	95.85	Keratin
sulfotransferase family%2C cytosolic%2C 2B%2C member 1	Sult2b1	64.4	75.83	55.19
dual specificity phosphatase 14	Dusp14	64.11	64.75	66.12
cystatin E/M	Cst6	85.43	52.09	55.22
G protein-coupled receptor 87	Gpr87	71.56	56.3	58.98
tubulin%2C alpha 1A	Tuba1a	79.28	53.19	53.72	Cytoskeleton
transformation related protein 63 regulated like	Tprgl	60.74	56.06	69.15
grainyhead like transcription factor 1	Grhl1	41.55	64.1	79.69
casein kinase 1%2C alpha 1	Csnk1a1	55.43	61.53	64.6	Protein Modification
guanine nucleotide binding protein (G protein)%2C gamma 12	Gng12	67.23	52.28	61.25	Signaling
early growth response 3	Egr3	35.99	56.2	85.38
RNA binding motif (RNP1%2C RRM) protein 3	Rbm3	75.62	52.63	48.96	Rna Binding/Metabolism
gap junction protein%2C beta 5	Gjb5	81.13	48.21	47.52	Gap Junction
epithelial membrane protein 2	Emp2	47.16	54.93	73.36	Cell Adhesion
grainyhead like transcription factor 3	Grhl3	39.6	65.13	69.61	Transcription Factor
proteasome (prosome%2C macropain) subunit%2C beta type 3	Psmb3	83.1	51.42	39.01	Epidermal Development
Kruppel-like factor 6	Klf6	61.59	47.63	62.37
premelanosome protein	Pmel	59.63	48.89	62.97	Melanin Biosynthesis/Melanosome
progesterone receptor membrane component 2	Pgrmc2	43.6	59.98	65.17	Receptor
24-dehydrocholesterol reductase	Dhcr24	44.81	54.67	69.03	Skin Formation
keratin 35	Krt35	70.85	38.7	56.22	Keratin
cathepsin B	Ctsb	64.78	48.07	49.27	Epidermal Differentiation
keratin 6A	Krt6a	68	64.88	28.09	Keratin
intermediate filament family orphan 2	Iffo2	34.86	61.15	61.79	Cytoskeleton
alcohol dehydrogenase 1 (class I)	Adh1	53.84	55.38	46.85
interleukin 20 receptor beta	Il20rb	45.22	52.56	58.21
RAD23 homolog B%2C nucleotide excision repair protein	Rad23b	52.27	53.8	47.24	Signaling
sclerostin domain containing 1	Sostdc1	63.78	37.83	49.02
heme binding protein 2	Hebp2	58.68	45.92	44.41	Apoptosis
CD44 antigen	Cd44	52.8	44.25	50.34	Keratinocyte
epithelial splicing regulatory protein 2	Esrp2	26.03	57.57	63.4	Transcription Factor
prostaglandin-endoperoxide synthase 1	Ptgs1	39.76	52.32	52.3	Lipid Metabolism
ras homolog family member V	Rhov	34.68	48.76	59.7	Cytoskeleton
Kruppel-like factor 5	Klf5	33.16	45.94	62.01	Transcription Factor
Rap guanine nucleotide exchange factor (GEF)-like 1	Rapgefl1	24.81	52.1	64.06
ovo like zinc finger 1	Ovol1	43.6	44.1	53.03
Eph receptor B6	Ephb6	30.22	51	58.11
prostaglandin E synthase 3	Ptges3	50.93	48.54	39.06	Epidermal Development
protein phosphatase 1%2C regulatory subunit 13 like	Ppp1r13l	25.08	51.74	60.85	Protein Modification
suppressor of cytokine signaling 3	Socs3	33.94	54.57	47.97
proviral integration site 1	Pim1	24.22	51.66	59.45
programmed cell death 4	Pdcd4	43.05	37.18	54.77
E26 avian leukemia oncogene 2%2C 3' domain	Ets2	32.79	46.37	54.88
distal-less homeobox 3	Dlx3	24.73	44.3	64.83
family with sequence similarity 89%2C member A	Fam89a	30.88	49.41	53.31
kallikrein related-peptidase 10	Klk10	63.95	31.25	37.75
repetin	Rptn	23.8	72.49	36.37	Epidermal Differentiation/Basement Membrane
wingless-type MMTV integration site family%2C member 4	Wnt4	28.43	52.65	50.74
ephrin A1	Efna1	43.68	36.68	46.44
retinol dehydrogenase 12	Rdh12	44.7	39.41	41.49	Enzyme
transmembrane protein 134	Tmem134	39.4	40.64	45.4
periostin%2C osteoblast specific factor	Postn	56.6	35.54	32.59	Ecm
dopachrome tautomerase	Dct	40.52	36.66	47.48	Melanin Biosynthesis/Melanosome
protein tyrosine phosphatase%2C receptor type%2C F	Ptprf	29.22	40.15	55.1	Protein Modification
nuclear paraspeckle assembly transcript 1 (non-protein coding)	Neat1	16.08	61.07	46.74
mal%2C T cell differentiation protein 2	Mal2	40.94	44.37	38.53
tankyrase 1 binding protein 1	Tnks1bp1	31.23	46.46	45.81
ankyrin repeat domain 35	Ankrd35	21.72	47.23	54.27
high mobility group box 1	Hmgb1	53.07	35.29	34.49	Epidermal Development
kinesin light chain 3	Klc3	36.83	40.52	45.39	Cytoskeleton
transglutaminase 3%2C E polypeptide	Tgm3	40.43	45.51	34.7	Hair Follicle Development
lipase%2C family member K	Lipk	36.34	41.58	42.55
ERBB receptor feedback inhibitor 1	Errfi1	35.43	37.3	47.36
EPS8-like 1	Eps8l1	19.95	50.7	47.74	Cytoskeleton
solute carrier family 38%2C member 2	Slc38a2	35.3	36.69	45.58	Transporter
NTPase%2C KAP family P-loop domain containing 1	Nkpd1	22.76	51.78	42.8
POU domain%2C class 3%2C transcription factor 1	Pou3f1	34.63	37.32	44.14	Transcription Factor
transformation related protein 63	Trp63	41.18	30.54	42.94	Stem Cell
psoriasis susceptibility 1 candidate 2 (human)	Psors1c2	64.38	16.62	33.63
serine protease inhibitor%2C Kunitz type 1	Spint1	25.56	40.36	48.59
dual specificity phosphatase 7	Dusp7	20.16	41.76	52.08
clathrin%2C heavy polypeptide (Hc)	Cltc	45.2	33.91	32.47	Epidermal Development
WAP four-disulfide core domain 5	Wfdc5	36.91	37.01	37.07
vimentin	Vim	31.86	36.08	41.95	Epidermal Development
integrin beta 1 (fibronectin receptor beta)	Itgb1	44.38	29	33.96	Keratinocyte
annexin A7	Anxa7	37.33	34.7	34.56	Epidermal Differentiation
arachidonate lipoxygenase 3	Aloxe3	20.13	40.65	45.48
Rho family GTPase 3	Rnd3	47.9	22.92	35.21	Cytoskeleton
FXYD domain-containing ion transport regulator 3	Fxyd3	47.75	26.06	31.18	Transporter
zinc finger protein 36%2C C3H type-like 2	Zfp36l2	19.55	34.49	50.06
claudin 23	Cldn23	24.62	35.4	42.83	Cell Adhesion
betacellulin%2C epidermal growth factor family member	Btc	24.59	27.19	50.82
arylacetamide deacetylase	Aadac	36.49	31.54	34.01
protein phosphatase 1%2C regulatory inhibitor subunit 14C	Ppp1r14c	37.21	32.07	32.7	Protein Modification
hes family bHLH transcription factor 1	Hes1	31.08	31.89	38.57
transcription factor AP-2%2C alpha	Tfap2a	20.89	36.56	43.45	Transcription Factor
interferon regulatory factor 6	Irf6	36.65	27.91	34.77	Transcription Factor
prominin 2	Prom2	20.02	38.5	40.15	Progenitor Cell
Kruppel-like factor 3 (basic)	Klf3	28.44	33.8	36.19	Skin Formation
GATA binding protein 3	Gata3	17.24	34.38	46.18	Transcription Factor
epoxide hydrolase 3	Ephx3	26.4	35.01	35.22
small nuclear ribonucleoprotein E	Snrpe	44.97	26.06	23.89	Hair Follicle Development
sphingomyelin phosphodiesterase%2C acid-like 3A	Smpdl3a	34.01	30.39	28.89	Lipid Metabolism
sema domain%2C immunoglobulin domain (Ig)%2C short basic domain%2C secreted%2C (semaphorin) 3F	Sema3f	18.41	35.54	39.15	Cell Adhesion
CD109 antigen	Cd109	33.93	24.82	33.79	Immune Response
tumor necrosis factor receptor superfamily%2C member 19	Tnfrsf19	26.91	28.16	37.12
fos-like antigen 2	Fosl2	25.01	28.61	37.12
PYD and CARD domain containing	Pycard	38.91	29.12	22.45	Signaling
vasodilator-stimulated phosphoprotein	Vasp	28.67	30.44	31.32	Epidermal Development
toll interacting protein	Tollip	20.78	30.53	38.99	Epidermal Development
par-6 family cell polarity regulator gamma	Pard6g	23.43	30.78	35.53	Tight Junction
transforming growth factor%2C beta induced	Tgfbi	26.44	23.77	38.98
sosondowah ankyrin repeat domain family member C	Sowahc	24.18	30.43	34.46	Unknown
transcription factor AP-2%2C gamma	Tfap2c	18.76	32.03	37.76
cytoplasmic polyadenylation element binding protein 2	Cpeb2	28.95	29.45	29.57
salt inducible kinase 1	Sik1	17.85	26.03	43.29
collagen%2C type VII%2C alpha 1	Col7a1	26.42	27.86	31.86	Basement Membrane
aldehyde dehydrogenase 2%2C mitochondrial	Aldh2	16.72	31.89	36.68	Keratinocyte
frizzled class receptor 10	Fzd10	14.34	31.67	38.88
BICD cargo adaptor 2	Bicd2	20.99	32.98	30.6	Cytoskeleton
egl-9 family hypoxia-inducible factor 3	Egln3	23.73	26.29	33.9
spectrin beta%2C non-erythrocytic 2	Sptbn2	20.8	30.69	32.29
eukaryotic elongation factor-2 kinase	Eef2k	20.62	29.58	33.17	Gene Expression
adrenomedullin	Adm	35.08	32.22	15.77
plexin domain containing 2	Plxdc2	25.69	27.26	29.26
Iroquois related homeobox 3	Irx3	12.18	34.24	33.39
tenascin C	Tnc	31.1	22.06	26.52	Basement Membrane
gap junction protein%2C beta 6	Gjb6	24.34	30.22	24.92	Gap Junction
cell wall biogenesis 43 C-terminal homolog	Cwh43	24.41	28.09	25.41
potassium channel tetramerisation domain containing 15	Kctd15	19.76	27.79	29.86	Channel
NIPA-like domain containing 1	Nipal1	23.79	21.5	31.84
arylacetamide deacetylase like 2	Aadacl2	30.74	24	22.23
growth factor receptor bound protein 2	Grb2	21.65	26.87	28.35	Epidermal Development
signal transducing adaptor family member 2	Stap2	24.57	27.02	25.17	Signaling
inhibitor of DNA binding 4	Id4	15.03	31.45	30
PDZ and LIM domain 4	Pdlim4	25.45	27.98	22.5	Cytoskeleton
major facilitator superfamily domain containing 2A	Mfsd2a	19.92	26.62	28.91
synaptotagmin binding%2C cytoplasmic RNA interacting protein	Syncrip	30.26	21.38	21.91	Rna Binding/Metabolism
acyl-CoA synthetase long-chain family member 1	Acsl1	20.71	26.69	25.36
desmoglein 1 beta	Dsg1b	26.23	24.75	21.64	Tight Junction
heterogeneous nuclear ribonucleoprotein H3	Hnrnph3	23.67	23.8	24.33
myelocytomatosis oncogene	Myc	18.24	22.07	30.81
ATP-binding cassette%2C sub-family A (ABC1)%2C member 12	Abca12	20.56	26	24.17	Transporter
keratin 75	Krt75	30.77	14.42	25.35	Hair Specific Expression
GRAM domain containing 1C	Gramd1c	22.83	21.14	26.55
transmembrane protein 79	Tmem79	18.41	25.07	26.7
yes-associated protein 1	Yap1	14.62	24.44	30.79	Stem Cell
interleukin 1 receptor antagonist	Il1rn	27.19	20.85	21.73	Cytokine/Cytokine Receptor
vesicle-associated membrane protein 2	Vamp2	11.25	26.32	32.08
receptor-interacting serine-threonine kinase 4	Ripk4	17.42	20.81	31.24
secreted Ly6/Plaur domain containing 1	Slurp1	28.66	28.5	12.29
epiregulin	Ereg	20.79	20.42	26.71
NLR family%2C pyrin domain containing 10	Nlrp10	20.26	23.35	24.01
calpastatin	Cast	23.7	20.64	23.27	Lipid Metabolism
caveolin 2	Cav2	28.65	18.3	20.46	Cytoskeleton
acyl-Coenzyme A dehydrogenase%2C very long chain	Acadvl	23.34	23.22	20.7	Epidermal Differentiation
family with sequence similarity 83%2C member H	Fam83h	16.55	23.32	27.25	Structural
protein kinase C%2C iota	Prkci	19.54	20.52	26.09	Epidermal Cells Proliferation
cystatin A family member 3	Csta3	36.34	24.36	4.8	Structural
brain-specific angiogenesis inhibitor 1-associated protein 2	Baiap2	22.1	21.04	20.62	Cytoskeleton
casein kinase 1%2C epsilon	Csnk1e	12.45	22.45	28.72
transmembrane protein 154	Tmem154	21.04	21.14	21.39
fibroblast growth factor receptor 3	Fgfr3	14.8	22.95	25.81
integrin alpha 6	Itga6	23.92	17.62	21.97	Basement Membrane
pellino 1	Peli1	20.68	20.23	22.4
LY6/PLAUR domain containing 6B	Lypd6b	23.2	18.94	20.86
RAR-related orphan receptor alpha	Rora	20.97	18.68	22.57	Epidermal Differentiation
adenomatosis polyposis coli down-regulated 1	Apcdd1	12.85	20.6	28.56
guanine nucleotide binding protein (G protein)%2C alpha inhibiting 1	Gnai1	20.19	18.2	23.34
BCL2-associated X protein	Bax	25.44	19.75	16.4	Epidermal Development
coxsackie virus and adenovirus receptor	Cxadr	25	15.89	20.39	Cell Adhesion
leucine-rich repeats and immunoglobulin-like domains 1	Lrig1	18.74	17.62	24.85	Stem Cell
cyclin D1	Ccnd1	12.39	19.17	28.81
family with sequence similarity 83%2C member G	Fam83g	14.76	23.11	21.97	Unknown
wingless-type MMTV integration site family%2C member 3	Wnt3	15.65	18.63	24.77
ADP-ribosylation factor-like 5A	Arl5a	21.02	17.34	20.17
aldehyde dehydrogenase 9%2C subfamily A1	Aldh9a1	13.36	22.3	22.6	Keratinocyte
myelin protein zero-like 3	Mpzl3	17.07	20.09	20.99	Cell Adhesion
B cell leukemia/lymphoma 11B	Bcl11b	14.38	20.66	23.1
3-hydroxy-3-methylglutaryl-Coenzyme A reductase	Hmgcr	23.3	16.1	18.62
small nuclear ribonucleoprotein polypeptide A'	Snrpa1	24.68	18.64	14.34	Rna Binding/Metabolism
polypeptide N-acetylgalactosaminyltransferase 1	Galnt1	21.48	16.89	18.92	Protein Modification
STE20-like kinase	Slk	17.74	17.68	21.54	Protein Modification
FERM domain containing 6	Frmd6	14.4	17.03	25.29
gamma-glutamyltransferase 6	Ggt6	17.36	19.73	19.44	Metabolism
dishevelled associated activator of morphogenesis 1	Daam1	15.08	19.53	21.9	Cytoskeleton
fibulin 1	Fbln1	16.12	21.29	18.77	Basement Membrane
vestigial like family member 3	Vgll3	15.25	20.46	20.35
adrenergic receptor%2C beta 2	Adrb2	19.1	11.5	25.31
tetratricopeptide repeat domain 22	Ttc22	10.79	22.92	22
annexin A4	Anxa4	25.63	15.71	13.95	Epidermal Differentiation
EPS8-like 2	Eps8l2	10.31	20.17	24.7	Cytoskeleton
abhydrolase domain containing 5	Abhd5	18.99	17.06	18.07
AHNAK nucleoprotein 2	Ahnak2	13.51	18.24	21.88
chloride channel accessory 2	Clca2	16.19	17.54	19.71	Channel
cornulin	Crnn	29.56	7.82	15.58
elongation factor for RNA polymerase II 2	Ell2	19.78	17.15	15.46
acetoacetyl-CoA synthetase	Aacs	15.74	15.66	20.47	Lipid Metabolism
Eph receptor A2	Epha2	12.05	17.72	21.87	Receptor
solute carrier family 19 (thiamine transporter)%2C member 2	Slc19a2	11.1	20.79	18.93
tripeptidyl peptidase I	Tpp1	16.05	15.72	18.94
phosphoglycerate kinase 1	Pgk1	22	19.32	9.29	Epidermal Development
giant axonal neuropathy	Gan	11.52	14.04	24.54
interleukin 1 receptor%2C type II	Il1r2	19.15	14.65	16.3
follistatin	Fst	15.59	16.15	17.65
IQ motif containing GTPase activating protein 1	Iqgap1	18.25	13.68	16.8	Epidermal Development
S100 calcium binding protein A9 (calgranulin B)	S100a9	34.23	9.23	4.67	Signaling
Kruppel-like factor 10	Klf10	15.76	15.03	16.94
jagged 1	Jag1	12.56	14.54	20.55
p21 (RAC1) activated kinase 6	Pak6	9.28	19.24	18.96
guanine nucleotide binding protein%2C alpha 15	Gna15	14.06	14.75	18.63
collagen%2C type IV%2C alpha 1	Col4a1	10.25	19.42	17.63	Basement Membrane
amphiregulin	Areg	21.27	15.49	10.08
microsomal glutathione S-transferase 1	Mgst1	21.78	9.48	15.42	Lipid Metabolism
small nucleolar RNA host gene 5	Snhg5	14.87	19.29	12.48
aldehyde dehydrogenase family 1%2C subfamily A7	Aldh1a7	15.66	15.34	15.37	Keratinocyte
abhydrolase domain containing 12B	Abhd12b	14.52	16.13	15.66
Kirsten rat sarcoma viral oncogene homolog	Kras	16.39	14.9	14.93	Epidermal Cells Proliferation
desmoglein 3	Dsg3	17.58	12.38	16.19	Cell Adhesion
keratin 31	Krt31	26.76	8.1	10.71	Hair Follicle Development
tubulin%2C beta 6 class V	Tubb6	20.91	16.98	7.58	Cytoskeleton
RAB7B%2C member RAS oncogene family	Rab7b	16.52	12.82	16.05
SRY (sex determining region Y)-box 7	Sox7	8.26	18.16	18.35
inositol 1%2C4%2C5-triphosphate receptor 3	Itpr3	10.77	15.59	18.33	Channel
snail family zinc finger 2	Snai2	17.41	12.8	14.47
SRY (sex determining region Y)-box 9	Sox9	12.15	13.34	18.97	Stem Cell
melan-A	Mlana	16.15	13.25	14.99	Melanin Biosynthesis/Melanosome
mucin 15	Muc15	16.57	13.32	14.41
coagulation factor II (thrombin) receptor-like 1	F2rl1	10.68	13.04	20.36
tyrosinase-related protein 1	Tyrp1	19	11.54	13.13	Melanin Biosynthesis/Melanosome
transcription factor AP-2 beta	Tfap2b	11.42	14.56	17.68
cyclin-dependent kinase 1	Cdk1	21.55	11.86	10.13	Epidermal Differentiation
frizzled class receptor 6	Fzd6	10.23	14.02	19.21	Receptor
steroid 5 alpha-reductase 1	Srd5a1	12.85	13.9	16.6
vav 3 oncogene	Vav3	16.22	12.6	14.48
leucine-rich repeat-containing G protein-coupled receptor 4	Lgr4	14.55	11.03	17.57
SH3 domain protein D19	Sh3d19	11.95	12.99	18.19
collagen%2C type XVIII%2C alpha 1	Col18a1	10.53	16.76	15.66	Basement Membrane
SH3 domain containing ring finger 2	Sh3rf2	15.32	12.45	15.15
castor zinc finger 1	Casz1	7.46	15.3	20.09	Transcription Factor
RAB27B%2C member RAS oncogene family	Rab27b	15.66	13.8	13.01	Signaling
keratin associated protein 3-3	Krtap3-3	29.36	3.7	9.06	Krtap
low density lipoprotein receptor-related protein 4	Lrp4	9.8	12.94	18.77
laminin%2C alpha 5	Lama5	7.55	13.49	19.78	Hair Follicle Development
potassium channel%2C subfamily K%2C member 7	Kcnk7	15.53	14.17	11.06	Cytoskeleton
RELT-like 1	Rell1	12.82	13.08	14.55	Apoptosis
prostaglandin E synthase	Ptges	11.32	14.82	14.31	Lipid Metabolism
ankyrin repeat domain 22	Ankrd22	16.34	12.71	10.97	Unknown
aldehyde dehydrogenase 3 family%2C member B3	Aldh3b3	7.67	17.99	13.89	Keratinocyte
perilipin 3	Plin3	10.31	13.02	15.28
low density lipoprotein receptor	Ldlr	12.99	12.92	12.5
carbonyl reductase 1	Cbr1	14.23	12.19	11.95	Epidermal Differentiation
inositol 1%2C4%2C5-triphosphate receptor interacting protein	Itprip	8.64	14.44	15.25	Channel
sprouty RTK signaling antagonist 1	Spry1	7.2	12.78	18.23
family with sequence similarity 83%2C member C	Fam83c	7.84	13.96	16.08	Unknown
atlastin GTPase 2	Atl2	14.4	10.48	12.95	Vesicular Trafficking
laminin%2C beta 2	Lamb2	7.9	12.94	16.08	Basement Membrane
2'-deoxynucleoside 5'-phosphate N-hydrolase 1	Dnph1	16.36	12.57	7.87	Epidermal Differentiation
protein tyrosine phosphatase%2C non-receptor type 13	Ptpn13	11.2	10.63	14.61	Protein Modification
palmdelphin	Palmd	11.53	11.13	13.34	Lipid Metabolism
bladder cancer associated protein	Blcap	10.55	12.04	12.54
period circadian clock 1	Per1	7.15	11.17	16.7
ring finger protein 144B	Rnf144b	9.34	10.82	14.79
protein tyrosine phosphatase%2C non-receptor type 21	Ptpn21	8.76	11.78	14.34
keratin 33B	Krt33b	23.3	4.25	7.18	Hair Follicle Development
perlecan (heparan sulfate proteoglycan 2)	Hspg2	8.98	11.55	14.07	Basement Membrane
retinol dehydrogenase 13 (all-trans and 9-cis)	Rdh13	7.6	12.47	13.34	Enzyme
laminin%2C gamma 1	Lamc1	9.9	9.82	13.57	Basement Membrane
nuclear mitotic apparatus protein 1	Numa1	7.23	10.77	15.13	Hair Follicle Development
ADP-ribosylation factor-like 5B	Arl5b	13.27	8.16	11.31
transforming%2C acidic coiled-coil containing protein 2	Tacc2	8.31	11.21	13.18	Cytoskeleton
NIPA-like domain containing 2	Nipal2	11.12	10.39	11.06
vitamin D (1%2C25-dihydroxyvitamin D3) receptor	Vdr	8.6	9.22	14.57
tetratricopeptide repeat%2C ankyrin repeat and coiled-coil containing 1	Tanc1	9.93	10.25	12.21	Cytoskeleton
fibronectin 1	Fn1	8.37	11.61	12.02	Basement Membrane
laminin%2C alpha 3	Lama3	10.89	8.57	12.29	Ecm
solute carrier family 15 (oligopeptide transporter)%2C member 1	Slc15a1	6.82	10.12	14.77
interleukin 1 family%2C member 10	Il1f10	10.27	8.36	12.4
keratin associated protein 3-1	Krtap3-1	19.52	2.73	8.39
N-myc downstream regulated gene 1	Ndrg1	7.53	10.59	12.44
leukotriene B4 receptor 1	Ltb4r1	4.71	12.73	13.11
erythrocyte membrane protein band 4.1 like 4b	Epb41l4b	8.78	8.97	12.76	Cytoskeleton
Nedd4 family interacting protein 2	Ndfip2	10.29	9.64	10.44
serine palmitoyltransferase%2C long chain base subunit 2	Sptlc2	9.05	10.68	10.58
aldehyde dehydrogenase 18 family%2C member A1	Aldh18a1	8.61	12.34	9.28	Keratinocyte
protein tyrosine phosphatase%2C non-receptor type 3	Ptpn3	8.25	9.24	12.52
WEE 1 homolog 1 (S. pombe)	Wee1	9.18	7.73	12.27
cysteine-rich protein 1 (intestinal)	Crip1	15	8.7	5.23
leucine rich repeat containing 1	Lrrc1	8.87	9.12	10.76	Unknown
transforming growth factor%2C beta 3	Tgfb3	7.02	9.14	12.46
CD200 antigen	Cd200	10.82	8.15	9.6	Stem Cell
notch 3	Notch3	6.13	10.23	12.14
superoxide dismutase 1%2C soluble	Sod1	12.6	8.4	7.5	Hair Follicle Development
insulin-like growth factor binding protein 3	Igfbp3	10.77	10.77	6.6
keratin 34	Krt34	19.27	2.84	6.02	Keratin
anoctamin 1%2C calcium activated chloride channel	Ano1	5.56	9.82	12.68
golgi autoantigen%2C golgin subfamily a%2C 4	Golga4	9.41	9.4	8.86	Vesicular Trafficking
phosphoglucomutase 2	Pgm2	10.93	7.61	8.92	Metabolism
keratin 13	Krt13	0.94	0.87	25.43	Keratin
epiplakin 1	EPPK1	7.64	9.59	10.01	Structural
chemokine (C-C motif) ligand 27A	Ccl27a	12.04	6.29	8.88
CTTNBP2 N-terminal like	Cttnbp2nl	8.58	8.22	10.3	Cytoskeleton
glutathione S-transferase kappa 1	Gstk1	13.46	6.04	7.16	Epidermal Development
cyclin dependent kinase inhibitor 2B	Cdkn2b	9.98	7.02	9.64	Cell Cycle
inositol monophosphatase 2	Impa2	7.61	7.97	10.94	Enzyme
phosphatase and tensin homolog	Pten	8.63	8.72	9.07	Skin Formation
tet methylcytosine dioxygenase 3	Tet3	6.71	8.54	11.16
cytochrome P450%2C family 26%2C subfamily b%2C polypeptide 1	Cyp26b1	5.32	10.53	10.46
perilipin 2	Plin2	12.38	5.65	8.2
leucine-rich repeats and immunoglobulin-like domains 3	Lrig3	5.69	8.66	11.86
S100 calcium binding protein A8 (calgranulin A)	S100a8	20.52	2.92	2.5	Signaling
arginase%2C liver	Arg1	6.31	6.51	12.32	Enzyme
CUB domain containing protein 1	Cdcp1	6.96	7.68	10.36	Cell Adhesion
aldehyde dehydrogenase 4 family%2C member A1	Aldh4a1	7.76	8.02	9.18	Keratinocyte
epidermal growth factor receptor	Egfr	8.79	5.99	9.99	Receptor
ets variant 3	Etv3	6.19	7.19	11.31	Transcription Factor
pleiomorphic adenoma gene-like 1	Plagl1	6.99	7.84	9.84
aldehyde dehydrogenase family 3%2C subfamily A2	Aldh3a2	6.76	6.4	10.99	Keratinocyte
proteasome (prosome%2C macropain) 26S subunit%2C non-ATPase%2C 5	Psmd5	9.88	7.29	6.65	Epidermal Development
tensin 4	Tns4	5.12	6.61	11.67	Cytoskeleton
SNF related kinase	Snrk	5.05	8.97	9.38	Protein Modification
Casitas B-lineage lymphoma c	Cblc	5.44	8.58	9.36
keratin associated protein 9-3	Krtap9-3	15.69	2.59	4.9	Krtap
family with sequence similarity 83%2C member B	Fam83b	9.51	6.24	7.33	Unknown
protein tyrosine phosphatase%2C non-receptor type 14	Ptpn14	5.85	5.89	11.2
glycoprotein (transmembrane) nmb	Gpnmb	7.61	6.06	9.25	Cell Adhesion
neurobeachin-like 2	Nbeal2	4.5	9.04	8.93
hyaluronan synthase 3	Has3	5.38	7.77	9.14	Ecm
DENN/MADD domain containing 2C	Dennd2c	5.87	7.62	8.75
aldehyde dehydrogenase 16 family%2C member A1	Aldh16a1	7.28	7.29	7.23	Keratinocyte
Kruppel-like factor 11	Klf11	6.65	5.77	9.1
Janus kinase 2	Jak2	6.49	7.2	7.66	Epidermal Cells Proliferation
thrombomodulin	Thbd	5.31	8.43	7.39
pyruvate dehydrogenase kinase%2C isoenzyme 1	Pdk1	5.96	6.82	8.34
elongation of very long chain fatty acids (FEN1/Elo2%2C SUR4/Elo3%2C yeast)-like 3	Elovl3	12	3.11	6.01	Establishment Skin Barrier
dystonin	Dst	6.96	4.55	9.61	Tight Junction
forkhead box N1	Foxn1	4.07	8.07	8.62
aldolase C%2C fructose-bisphosphate	Aldoc	7.58	5.98	7.17	Epidermal Development
charged multivesicular body protein 4C	Chmp4c	4.86	6.73	9.12
B cell CLL/lymphoma 11A (zinc finger protein)	Bcl11a	6.13	6.15	8.26
ankyrin repeat domain 50	Ankrd50	7.17	6	7.33
peptidyl arginine deiminase%2C type I	Padi1	4.15	7.11	9.04
PTK6 protein tyrosine kinase 6	Ptk6	3.86	7.53	8.66
WD repeat and FYVE domain containing 2	Wdfy2	6.9	6.31	6.76
keratin associated protein 1-3	Krtap1-3	13.27	2.16	4.52	Krtap
heparan sulfate (glucosamine) 3-O-sulfotransferase 6	Hs3st6	8.82	5.37	5.57
gamma-aminobutyric acid (GABA) A receptor%2C pi	Gabrp	9.4	4.11	6
tyrosinase	Tyr	6.16	6.05	7.23	Melanin Biosynthesis/Melanosome
FK506 binding protein 5	Fkbp5	3.72	9.24	6.44	Stress Response
adaptor-related protein complex 2%2C beta 1 subunit	Ap2b1	6.28	5.5	7.55	Epidermal Development
basonuclin 1	Bnc1	5.96	5.7	7.3
fatty acid binding protein 4%2C adipocyte	Fabp4	3.42	14.25	0.97
mbt domain containing 1	Mbtd1	6.19	4.64	7.7
matrix metallopeptidase 2	Mmp2	5.66	5.19	7.61
sodium channel%2C nonvoltage-gated 1 beta	Scnn1b	4.03	6.14	8.21
biregional cell adhesion molecule-related/down-regulated by oncogenes (Cdon) binding protein	Boc	4.68	5.82	7.77	Cell Adhesion
phosphatidylinositol-4%2C5-bisphosphate 3-kinase catalytic subunit alpha	Pik3ca	6.17	4.99	7.08	Epidermal Cells Proliferation
colorectal neoplasia differentially expressed (non-protein coding)	Crnde	4.51	6.85	6.81
B cell leukemia/lymphoma 6	Bcl6	4.16	5.7	8.3	Transcription Factor
thiosulfate sulfurtransferase%2C mitochondrial	Tst	8.35	4.91	4.87	Epidermal Differentiation
protein S (alpha)	Pros1	5.44	5.24	7.36	Structural
aldehyde dehydrogenase family 6%2C subfamily A1	Aldh6a1	6	4.53	7.22	Keratinocyte
cell death-inducing DNA fragmentation factor%2C alpha subunit-like effector A	Cidea	9.09	3.47	5.12
low density lipoprotein receptor class A domain containing 3	Ldlrad3	4.98	5.58	6.89	Lipid Metabolism
NHS-like 1	Nhsl1	4.43	5.38	7.08	Unknown
kinesin family member 3A	Kif3a	5.19	5.39	6.15	Skin Formation
cAMP responsive element binding protein 1	Creb1	7.03	4.41	5.03	Epidermal Cells Proliferation
B-TFIID TATA-box binding protein associated factor 1	Btaf1	6.8	4.5	5.16
collagen%2C type III%2C alpha 1	Col3a1	2.01	12.99	1.35	Structural
wingless-type MMTV integration site family%2C member 16	Wnt16	4.8	5.1	5.71
transmembrane and tetratricopeptide repeat containing 3	Tmtc3	5.6	4.29	5.54	Stress Response
interleukin 22 receptor%2C alpha 1	Il22ra1	3.06	4.84	7.44
transforming growth factor%2C beta 1	Tgfb1	3.76	5.42	6.16	Basement Membrane
coagulation factor II (thrombin) receptor	F2r	3.98	5.28	5.9
cytochrome P450%2C family 39%2C subfamily a%2C polypeptide 1	Cyp39a1	5.17	3.97	5.86
ras responsive element binding protein 1	Rreb1	4.14	4.63	6.13	Transcription Factor
protein kinase N2	Pkn2	5.37	4.27	5.09	Epidermal Differentiation
jumonji domain containing 1C	Jmjd1c	4.79	4.23	5.01
small proline-rich protein 2G	Sprr2g	6.88	4.58	2.56
eva-1 homolog A (C. elegans)	Eva1a	5.98	4.32	3.61	Cell Adhesion
microtubule-actin crosslinking factor 1	Macf1	4.61	4.37	4.89	Cytoskeleton
nectin cell adhesion molecule 3	Nectin3	4.4	4.08	5.29	Establishment Skin Barrier
membrane protein%2C palmitoylated 7 (MAGUK p55 subfamily member 7)	Mpp7	4.89	4.29	4.53	Tight Junction
hydroxyprostaglandin dehydrogenase 15 (NAD)	Hpgd	2.44	6.4	4.65
solute carrier family 28 (sodium-coupled nucleoside transporter)%2C member 3	Slc28a3	2.88	5.14	5.41
Wnt inhibitory factor 1	Wif1	5.36	4.15	3.78
Rho-associated coiled-coil containing protein kinase 2	Rock2	5.11	3.9	4.1	Epidermal Differentiation
keratin 4	Krt4	0.4	0.95	11.7	Keratin
ring finger protein 217	Rnf217	3.46	4.26	5.01
SH3-domain binding protein 2	Sh3bp2	2.56	4.23	5.82	Signaling
tissue inhibitor of metalloproteinase 3	Timp3	4.01	3.47	5.08	Basement Membrane
delta like canonical Notch ligand 1	Dll1	2.33	4.81	5.38
ets homologous factor	Ehf	4.1	4	4.41
aldhehyde dehydrogenase family 5%2C subfamily A1	Aldh5a1	2.78	4.3	5.34	Keratinocyte
inositol 1%2C4%2C5-triphosphate receptor 2	Itpr2	4.11	3.54	4.65	Channel
collagen%2C type V%2C alpha 1	Col5a1	2.42	5.44	4.24	Basement Membrane
glutaminyl-peptide cyclotransferase (glutaminyl cyclase)	Qpct	4.4	4.14	3.54
aldehyde dehydrogenase family 7%2C member A1	Aldh7a1	3.77	4.12	4	Keratinocyte
inhibin beta-B	Inhbb	2.28	4.07	5.32
solute carrier family 12%2C member 2	Slc12a2	4.82	2.26	4.49	Transporter
nuclear receptor subfamily 1%2C group D%2C member 1	Nr1d1	3.03	4.37	3.88
transforming growth factor%2C beta 2	Tgfb2	3.27	3.14	4.72
BCL2/adenovirus E1B interacting protein 1	Bnip1	4.05	3.18	3.89
Mir205 host gene	Mir205hg	3.87	3.78	3.46
Ras association (RalGDS/AF-6) domain family member 1	Rassf1	3.32	3.67	3.97	Signaling
pleckstrin homology like domain%2C family A%2C member 2	Phlda2	3.4	3.79	3.6
solute carrier family 16 (monocarboxylic acid transporters)%2C member 10	Slc16a10	2.6	3.1	5.07
keratin 36	Krt36	3.89	2.24	4.45	Epidermal Differentiation
collagen%2C type V%2C alpha 2	Col5a2	3.02	4.39	3.02	Epidermal Development
LON peptidase N-terminal domain and ring finger 1	Lonrf1	2.08	3.13	5.11
isthmin 1%2C angiogenesis inhibitor	Ism1	2.13	3.27	4.85
Ly6/neurotoxin 1	Lynx1	3.04	3.75	3.43
Rho-associated coiled-coil containing protein kinase 1	Rock1	4.04	2.75	3.4	Epidermal Differentiation
collagen%2C type I%2C alpha 1	Col1a1	0.85	8.62	0.55	Structural
collagen%2C type XII%2C alpha 1	Col12a1	3.43	2.76	3.82	Structural
Tax1 (human T cell leukemia virus type I) binding protein 3	Tax1bp3	4.17	2.33	3.5
keratin associated protein 4-7	Krtap4-7	5.55	1.22	2.93	Krtap
mutated in colorectal cancers	Mcc	2.68	2.98	4.02
transient receptor potential cation channel%2C subfamily M%2C member 1	Trpm1	2.76	2.51	3.92
claudin 8	Cldn8	2.84	2.42	3.87	Cell Adhesion
runt related transcription factor 1	Runx1	2.86	2.61	3.63	Hairfollicle Cell
adenosine A2b receptor	Adora2b	3.59	2.2	3.13
nidogen 1	Nid1	2.22	4.22	2.43	Basement Membrane
ATPase%2C class V%2C type 10D	Atp10d	2.94	3.46	2.46
KIT proto-oncogene receptor tyrosine kinase	Kit	1.7	2.26	4.74
discs large MAGUK scaffold protein 5	Dlg5	2.2	2.76	3.66
small proline-rich protein 3	Sprr3	0.1	0.05	8.45
actin%2C alpha 2%2C smooth muscle%2C aorta	Acta2	3.83	3.9	0.79	Epidermal Development
dual oxidase maturation factor 1	Duoxa1	2.59	3	2.45
BBSome interacting protein 1	Bbip1	3.28	2.51	2.21
interactor of little elongation complex ELL subunit 2	Ice2	2.96	2.45	2.52
dual oxidase 1	Duox1	1.82	2.74	3.17
cadherin 13	Cdh13	2.6	2.1	2.95	Epidermal Development
fatty acid 2-hydroxylase	Fa2h	2.43	1.05	4.12	Epidermal Differentiation
tetratricopeptide repeat%2C ankyrin repeat and coiled-coil containing 2	Tanc2	2.38	2.27	2.9	Cytoskeleton
homeobox A9	Hoxa9	0.31	4.62	2.59
leukotriene B4 receptor 2	Ltb4r2	2.2	2.75	2.52
small proline-rich protein 2A3	Sprr2a3	4.15	1.56	1.62	Keratinocytes
bone morphogenetic protein receptor%2C type 1B	Bmpr1b	2.95	1.61	2.71	Progenitor Cell
collagen%2C type I%2C alpha 2	Col1a2	0.93	4.97	1.15	Structural
microtubule associated serine/threonine kinase-like	Mastl	2.72	1.93	2.32
CD1d1 antigen	Cd1d1	2.13	2.02	2.8	Epithelial Cell
CD36 molecule	Cd36	1.39	4.5	0.93
collagen%2C type VI%2C alpha 3	Col6a3	1.54	4.22	0.98	Structural
keratin associated protein 2-4	Krtap2-4	3.86	1	1.78	Krtap
eva-1 homolog B (C. elegans)	Eva1b	1.74	2.55	2.31	Cell Adhesion
transforming growth factor%2C beta receptor III	Tgfbr3	1.73	2.21	2.62
neural cell adhesion molecule 1	Ncam1	1.96	2.14	2.37	Merck Cell
glycerol kinase 5 (putative)	Gk5	2.1	1.74	2.61
solute carrier family 25%2C member 43	Slc25a43	1.97	2.14	2.05
neuromedin U	Nmu	1.85	2.6	1.7
phospholipase D1	Pld1	1.89	1.93	2.33	Signaling
CD83 antigen	Cd83	3.27	1.08	1.75	Myeloid Dendritic Cell
fibronectin leucine rich transmembrane protein 2	Flrt2	2.27	1.72	1.95	Cell Adhesion
fos-like antigen 1	Fosl1	2.17	2.09	1.61
ATP binding cassette subfamily G member 2 (Junior blood group)	Abcg2	3	1.38	1.28	Progenitor Cell
adiponectin%2C C1Q and collagen domain containing	Adipoq	0.67	4.77	0
period circadian clock 2	Per2	1.04	1.41	2.95
ADP-ribosylation factor-like 5C	Arl5c	2.49	1.68	1.18
collagen%2C type XV%2C alpha 1	Col15a1	0.89	2.52	1.93	Basement Membrane
aldehyde dehydrogenase family 3%2C subfamily A1	Aldh3a1	2.56	0.65	2.11	Keratinocyte
keratin 19	Krt19	1.36	1.4	2.46	Stem Cell
BRCA1 associated RING domain 1	Bard1	1.59	1.72	1.85
twist basic helix-loop-helix transcription factor 1	Twist1	0.94	3	1.02
leucine rich repeat containing G protein coupled receptor 5	Lgr5	1.43	1.12	2.15	Stem Cell
keratin associated protein 4-9	Krtap4-9	2.2	0.54	1.94	Krtap
Kruppel-like factor 8	Klf8	1.77	1.34	1.52
polypeptide N-acetylgalactosaminyltransferase 12	Galnt12	0.83	1.58	2.19
cystatin A family member 2	Csta2	2.59	1.49	0.4	Structural
midasin AAA ATPase 1	Mdn1	1.77	1.39	1.31
epidermal growth factor-containing fibulin-like extracellular matrix protein 2	Efemp2	1.12	1.57	1.54	Basement Membrane
serine (or cysteine) peptidase inhibitor%2C clade F%2C member 1	Serpinf1	1.12	1.69	1.31	Basement Membrane
proline rich Gla (G-carboxyglutamic acid) 4 (transmembrane)	Prrg4	1.65	0.98	1.34
keratin 8	Krt8	1.44	1.1	1.08	Keratinocyte
exophilin 5	Exph5	1.32	1.04	1.24
collagen triple helix repeat containing 1	Cthrc1	1	1.15	1.25	Epidermal Development
pyruvate dehydrogenase kinase%2C isoenzyme 4	Pdk4	0.82	1.26	1.28
membrane-spanning 4-domains%2C subfamily A%2C member 4A	Ms4a4a	0.66	0.53	1.92
