# Supplementary material for: Use of mouse primary epidermal organoids for USA300 infection modeling and drug screening
Source: Cell Death Dis. 2023 Jan 11;14(1):15. doi: 10.1038/s41419-022-05525-x (PMC9833019; doi:10.1038/s41419-022-05525-x)
Supplement: Supplementary file 5 — Supplementary Table 3 [file 41419_2022_5525_MOESM5_ESM.xlsx]

## Sheet: Sheet1
Skin-related proteins detected in mPEOs
accession	gene symbol	mPEO-1	mPEO-2	mPEO-3	Function
O70456	Sfn	0.00578447	0.00568066	0.00694037	Establish Skin Barrier/Epidermal Development/Signaling
Q05816	Fabp5	0.00531314	0.00532428	0.00406672	Lipid Metabolism
P14602	Hspb1	0.00295856	0.00295765	0.00418873	Epidermal Development/Stress Response
P10107	Anxa1	0.00275215	0.00319918	0.00403114	Signaling
O54974	Lgals7	0.00245517	0.00295967	0.00327309	Immune Response
P31725	S100a9	0.00153217	0.00279878	0.00380799	Signaling
P50446	Krt6a	0.0024823	0.00265155	0.00268319	Keratin
Q9Z331	Krt6b	0.00235453	0.00260909	0.00269302	Keratin
P50543	S100a11	0.00277622	0.00220034	0.00257394	Signaling
P48678	Lmna	0.00208283	0.00239953	0.00238747	Structural
Q9Z2K1	Krt16	0.00197763	0.00214561	0.00262592	Establish Skin Barrier/Keratin
Q62266	Sprr1a	0.00240465	0.00289508	0.00133954	Microbicidal
Q61781	Krt14	0.00206965	0.00199	0.00245257	Epidermal Differentiation/Keratin/Stem Cell
Q62267	Sprr1b	0.00242486	0.00234895	0.00155169	Microbicidal
P07356	Anxa2	0.00178753	0.00199307	0.0021885	Basement Membrane/Signaling
Q9WVA4	Tagln2	0.0018022	0.00195045	0.00208776	Epidermal Differentiation/Epidermal Develipment
Q922U2	Krt5	0.00172709	0.00173498	0.00176521	Keratin
P09411	Pgk1	0.00139386	0.00165474	0.00163681	Epidermal Differentiation/Epidermal Development
Q9D2Q8	S100a14	0.00154585	0.00193517	0.00114139	Signaling
P11088	Flg	0.00128821	0.0013691	0.00181059	Stratum Granulosum Specific/Cytoskeleton
P48997	Ivl	0.00174777	0.00126209	0.0013027	Epidermal Differentiation/Structural
p05784	krt18	0.0013203	0.0013557	0.00158413	Merkel Cell
Q9QWL7	Krt17	0.00137091	0.0013944	0.00143925	Hair Follicle/Keratin
Q8R2Q0	Trim29	0.00122193	0.00112653	0.00174416	Transcription Factor
P05213	Tuba1b	0.0013162	0.00130687	0.00125021	Cytoskeleton
P68373	Tuba1c	0.00123943	0.00131269	0.00122273	Cytoskeleton
Q02257	Jup	0.00121178	0.00131213	0.00119501	Cytoskeleton
P68369	Tuba1a	0.00120652	0.00124312	0.00118441	Cytoskeleton
Q60932	Vdac1	0.000960933	0.00140842	0.0010527	Epidermal Differentiation
Q9EPB4	Pycard	0.00096115	0.00134073	0.000999453	Signaling
P14206	Rpsa	0.0011738	0.00102334	0.00105627	Epidermal Differentiation/Basement Membrane
P97350	Pkp1	0.000866355	0.00100708	0.00136559	Cytoskeleton
Q9R1Q7	Plp2	0.000894965	0.00113491	0.00117142	Channel
Q9QWL7	krt17	0.00094323	0.00102334	0.00113171	Keratin
P63158	Hmgb1	0.00109288	0.00086922	0.00110423	Epidermal Development
P97429	Anxa4	0.00100795	0.00081116	0.00120937	Epidermal Differentiation
P70124	Serpinb5	0.00115423	0.00107337	0.000791362	Epidermal Development/Protease/Protease Inhibitor
P51150	Rab7a	0.00143383	0.000694471	0.000788494	Epidermal Development
P60766	Cdc42	0.00103596	0.000903176	0.000932232	Hair Follicle Development
P51125	Cast	0.000941634	0.000966884	0.000903839	Lipid Metabolism
P16110	Lgals3	0.000749503	0.000925699	0.00106789	Epidermal Differentiation/Epidermal Development/Immune Response
O89086	Rbm3	0.000727458	0.000751663	0.00126075	Rna Binding/Metabolism
Q9WTL2	Rab25	0.000987021	0.00101236	0.000696621	Signaling
P04104	Krt1	0.000737736	0.000992974	0.000931744	Establish Skin Barrier/Keratin
Q922F4	Tubb6	0.000829986	0.000836162	0.000962646	Cytoskeleton
Q8R016	Blmh	0.000924112	0.00101103	0.000586999	Protease/Protease Inhibitor
Q9QY23	Pkp3	0.000729284	0.000811669	0.000949485	Cell Adhesion
Q08189	Tgm3	0.000963646	0.00089199	0.000620928	Hair Follicle Development/Enzyme
Q80UU9	Pgrmc2	0.000854848	0.000794961	0.000820536	Receptor
Q9D708	S100a16	0.000797858	0.000811523	0.000837631	Signaling
P02535	Krt10	0.000715972	0.00090793	0.000806981	Stratum Spinosumkeratin
P57016	Lad1	0.000726081	0.000871246	0.000814968	Ecm
P27005	S100a8	0.000416858	0.000323046	0.00166719	Signaling
Q6IRU5	Cltb	0.000756049	0.000690529	0.000842334	Cytoskeleton
O89094	Casp14	0.000673677	0.000671232	0.000866033	Stratum Spinosum+Establish Skin Barrier
O35737	Hnrnph1	0.000633488	0.000736387	0.000826171	Epidermal Differentiation
Q6P253	Dmkn	0.000550167	0.000722949	0.000918408	Signaling
Q9R269	Ppl	0.000662381	0.000810929	0.000684832	Epidermal Development/Cytoskeleton
Q8BTM8	Flna	0.000710145	0.0007386	0.000706306	Epidermal Development
Q9DAS9	Gng12	0.000515283	0.000798642	0.000824335	Signaling
Q8R460	Il36g	0.000678666	0.000613591	0.000814282	Cytokine/Cytokine Receptor
P62492	Rab11a	0	0.00106486	0.00103042	Signaling
Q9JL62	Gltp	0.000769226	0.000756608	0.000425972	Lipid Metabolism
P62305	Snrpe	0.000672108	0.000625024	0.000645132	Hair Follicle Development
Q07076	Anxa7	0.000667753	0.000620974	0.000608904	Epidermal Differentiation
Q80X90	Flnb	0.000603606	0.000646403	0.000587362	Epidermal Development
Q9R1P1	Psmb3	0.000663584	0.000701247	0.000361903	Epidermal Development
Q8CIT9	Sbsn	0.000512339	0.000575022	0.000635916	Structural
O35640	Anxa8	0.000378189	0.000659429	0.000680644	Signaling
Q9R0Q7	Ptges3	0.00061834	0.000449236	0.000649164	Epidermal Development
P08228	Sod1	0.000481823	0.000746782	0.000481754	Hair Follicle Development
P57784	Snrpa1	0.00053347	0.000676497	0.000407318	Rna Binding/Metabolism
Q68FD5	Cltc	0.000590653	0.000660846	0.000336624	Epidermal Development
P30999	Ctnnd1	0.000487816	0.000444447	0.000601114	Transcription Factor
Q09PK2	Asprv1	0.000474243	0.000466463	0.00052524	Protease/Protease Inhibitor
Q3V188	Endou	0.000540297	0.000593166	0.000288117	Rna Binding/Metabolism
P08207	S100a10	0.000509971	0.000296403	0.000611877	Signaling
Q91VE3	Klk7	0.000446993	0.000577331	0.000357543	Protease/Protease Inhibitor
P02468	Lamc1	0.000446344	0.000518844	0.000378568	Basement Membrane
Q9JKF1	Iqgap1	0.000529899	0.000442458	0.000349235	Epidermal Development
Q8K4L4	Pof1b	0.000337085	0.000416328	0.000505555	Structural
P70333	Hnrnph2	0.000523316	0	0.00072703	Epidermal Differentiation
P00920	Ca2	0.000332952	0.000497615	0.000399485	Epidermal Development
Q7TPC1	Cdsn	0.000374751	0.000461248	0.000317391	Stratum Corneum Specific/Structural
Q9JHR7	Ide	0.000400495	0.00033858	0.000393157	Metabolism
P13020	Gsn	0.000364662	0.000368604	0.000380462	Epidermal Development
P97347	Rptn	0.000353969	0.000411465	0.00034507
Q7TMK9	Syncrip	0.000277906	0.000369196	0.000452524	Rna Binding/Metabolism
P10493	Nid1	0.00037746	0.000369492	0.000333707	Basement Membrane
P47738	Aldh2	0.000285937	0.000304684	0.000486024	Keratinocyte
P17918	Pcna	0.000331676	0.000330473	0.000397955	Epidermal Differentiation
P05063	Aldoc	0.000306615	0.000435623	0.000245257	Epidermal Differentiation/Epidermal Development
E9Q3E1	Aldh3b2	0.000283997	0.000360139	0.000340748	Keratinocyte
Q02248	Ctnnb1	0.00034836	0.000294506	0.000341978	Hair Follicle Development
P54728	Rad23b	0.000505374	0.000276453	0.000178342	Signaling
P10605	Ctsb	0.000474243	0.000339246	0.00013131	Epidermal Differentiation
Q61414	Krt15	0.000191521	0.000318043	0.000426758	Keratin
P23242	Gja1	0.000388486	0.000338691	0.000194215	Gap Junction
Q8CHT0	Aldh4a1	0.00026406	0.000383689	0.000264022	Keratinocyte
Q9EQG3	Scel	0.000265545	0.000264581	0.000364123	Epidermal Differentiation/Structural
Q9DAW9	Cnn3	0.000299801	0.000304936	0.000269782	Epidermal Differentiation
Q07813	Bax	0.000257642	0.000299491	0.000309126	Epidermal Development
P35459	Ly6d	0.000292129	0.00033958	0.00023367	Tight Junction
P50544	Acadvl	0.000358185	0.000262967	0.000226189	Epidermal Differentiation
Q8R4S0	Ppp1r14c	0.000301629	0.000262967	0.000271427	Protein Modification
Q148V8	Fam83h	0.000265953	0.000297261	0.000270005	Structural
Q9JM51	Ptges	0.000242486	9.39579e-05	0.000484903	Lipid Metabolism
O54988	Slk	0.000240716	0.000291475	0.000288818	Protein Modification
Q8VED5	Krt79	0.000442503	0	0.000363266	Keratin
E9Q7G0	Numa1	0.00028348	0.000254009	0.000248009	Hair Follicle Development
Q9D6N1	Ca13	0.000283209	0.000274343	0.000226535	Enzyme
Q9DC51	Gnai3	0.000244541	0.000324871	0.000209577	Signaling
Q61835	Fxyd3	0.000281064	0.000490076	0	Transporter
Q91W40	Klc3	0.000194753	0.000367878	0.000175252	Cytoskeleton
Q5I1X5	Ppp1r13l	0.000240132	0.000226799	0.000252102	Protein Modification
P09803	Cdh1	0.000167875	0.000227667	0.000318917	Cell Adhesion
P55850	Dsc3	0.000207033	0.000224618	0.000264965	Tight Junction
Q3V2T4	Krtdap	0.000121243	0.000281874	0.000290942	Gf/Gf Binding Protein
Q91VS7	Mgst1	0.000319143	0.000278237	9.57292e-05	Lipid Metabolism
Q7TSV4	Pgm2	0.000299197	0.000208677	0.000167526	Metabolism
Q9DBG9	Tax1bp3	0.000199464	0.000231864	0.000239323	Stress Response
Q9D2R0	Aacs	0.000276044	0.00019253	0.000198724	Lipid Metabolism
P70460	Vasp	0.000230847	0.000268344	0.000158272	Epidermal Development
Q6IFZ6	Krt77	0.000345924	0	0.000311287	Keratin
Q8BZ33	Tns4	0.000248757	0.000185891	0.00021319	Cytoskeleton
P09450	Junb	0.00017975	0.000250736	0.000215669	Transcription Factor
Q7TSF1	Dsg1b	0.000186669	0.000189866	0.000265965	Tight Junction
Q9DBS1	Tmem43	0.000154585	0.000107817	0.000370951	Unknown
Q8BYK4	Rdh12	0.000352219	0.000181969	9.39116e-05	Enzyme
P08226	Apoe	0.000198823	0.000138671	0.000286264	Epidermal Development
Q8BK63	Csnk1a1	0.000146787	0.000255945	0.000220149	Protein Modification
Q8R007	Nectin4	0.000243441	0.000226387	0.000146044	Establish Skin Barrier
Q9Z110	Aldh18a1	0.000248891	0.000216989	0.000149313	Keratinocyte
P28033	Cebpb	0.000208899	0.000145698	0.000250642	Transcription Factor
Q0VBM2	Fam83b	0.000183302	0.000213076	0.000205269	Unknown
P97792	Cxadr	0.000237171	0.000196925	0.000162609	Cell Adhesion
Q9JLJ2	Aldh9a1	0.000100136	0.000261903	0.000210255	Keratinocyte
Q9QY93	Dctpp1	0.000218238	0.000169124	0.000174565	Epidermal Differentiation
Q9Z1B7	Mapk13	0.000236523	0.00015711	0.000162164	Protein Modification
Q9QXZ0	Macf1	0.000208524	0.000181796	0.000163432	Cytoskeleton
Q80VJ3	Dnph1	0.000214453	0.000166191	0.000171538	Epidermal Differentiation
Q9JLJ5	Elovl1	0.000132976	0.000257626	0.000159549	Establish Skin Barrier
Q61739	Itga6	0.000158694	0.000224	0.000163205	Basement Membrane/Keratinocyte
Q61508	Ecm1	0.000176985	0.000205732	0.000159263	Ecm
Q8VED9	Lgalsl	0.0002876	0.000167158	8.62676e-05	Unknown
Q9JLF6	Tgm1	0.000182088	0.000246942	0.000109237	Enzyme
Q61362	Chi3l1	0.000190747	0.000110865	0.000228864	Ecm
Q9JM96	Cdc42ep4	0.00014174	0.000123572	0.000255095	Hair Follicle Development(Cdc42)
P55849	Dsc1	0.000251244	0.000129802	0.000133978	Establish Skin Barrier/Structural
P18165	Loricrin	0.000178123	0.000177476	0.000152655
Q91ZW3	Smarca5	0.0001765	0.000232526	9.88261e-05
Q571I9	Aldh16a1	0.000138779	0.000179246	0.000185013	Keratinocyte
Q99P58	Rab27b	0.000226914	6.59429e-05	0.000204193	Signaling
Q9WU63	Hebp2	0.000120652	0.000210374	0.000144761	Apoptosis
Q8R5F8	Eps8l1	0.000207265	0.000140543	0.000124341	Cytoskeleton
P11440	Cdk1	0.000166556	0.00019361	9.99194e-05	Epidermal Differentiation
P48758	Cbr1	8.92909e-05	0.000155692	0.000214268	Epidermal Differentiation
Q9WV54	Asah1	0.000188327	0.000182431	7.53199e-05	Lipid Metabolism(Asah3)
Q921C5	Bicd2	0.00021114	0.000105187	0.000126666	Cytoskeleton
Q61495	Dsg1a	0.000140399	0.000108803	0.000182492	Tight Junction
Q99LJ0	Cttnbp2nl	0.000193837	0.000157726	6.97713e-05	Cytoskeleton
P19001	Krt19	9.20605e-05	0.000107014	0.000220914	Keratinocytes/Stem Cell
Q8BJY1	Psmd5	0.000122686	0.000142615	0.000147203	Epidermal Development
P55271	Cdkn2b	0.000190258	0.000221162	0	Cell Cycle
Q9JHW9	Aldh1a3	0.000144923	0.000112309	0.000144903	Keratinocyte
Q8K009	Aldh1l2	0.000147383	0.000140173	0.000112531	Keratinocyte
P46938	Yap1	0.000126709	0.000147291	0.000121623	Rna Binding/Metabolism/Stem Cell
Q61823	Pdcd4	7.91053e-05	0.000122606	0.000189826	Apoptosis
P25085	Il1rn	0.000138953	0.000161523	8.33597e-05	Cytokine/Cytokine Receptor
O08970	Tuft1	0.000158549	0.000184302	3.80462e-05	Cell Cycle
Q9D709	Tmem79	0.000158143	0.000183831	3.79489e-05	Unknown
Q99N80	Sytl1	8.72437e-05	0.000152122	0.000130847	Protein Trafficking
Q9QZ06	Tollip	4.51343e-05	0.000104931	0.000216614	Epidermal Development
Q8BVD5	Mpp7	0.000128821	7.48727e-05	0.000154563	Tight Junction
Q3US41	Esrp1	9.09323e-05	0.000147984	0.000109103	Rna Binding/Metabolism
Q07563	Col17a1	8.41278e-05	9.77929e-05	0.000161502	Stratum Basale/Structural
Q9DBF1	Aldh7a1	6.88319e-05	0.000160025	0.000110115	Keratinocyte
Q9DBG3	Ap2b1	0.000105586	0.000138079	9.50141e-05	Epidermal Development
P41216	Acsl1	0.000141537	0.000123395	6.36825e-05	Lipid Metabolism
O70514	Fgfbp1	0.00014781	0	0.000177347	Hormone/Hormone Binding
P32883	Kras	0	0.000152122	0.000157016	Epidermal Cells Proliferation
Q99K30	Eps8l2	0.000101784	0.000138037	6.10618e-05	Cytoskeleton
Q91UZ5	Impa2	8.52882e-05	9.91418e-05	0.000102331	Enzyme
Q99L60	Atp6v1c2	0.000115848	0.000100999	6.9499e-05	Transporter
Q9R0H5	Krt71	0	0	0.000283168	Hair Follicle Development/Keratin
P97431	Irf6	0.000158888	9.23483e-05	3.17731e-05	Transcription Factor
Q9DCM2	Gstk1	0.000218881	6.36086e-05	0	Epidermal Differentiation/Epidermal Development
Q8CB49	Tprg1	0.000177302	5.15253e-05	5.31829e-05	Signaling
P56567	Csta	0.000127493	0.000148202	0	Structural
Q61955	Klk8	4.75646e-05	0.000165872	5.70693e-05	Protease/Protease Inhibitor
Q8R0Y6	Aldh1l1	6.85521e-05	0.000111562	8.22507e-05	Keratinocyte
Q91VW5	Golga4	9.94648e-05	7.70807e-05	7.95605e-05	Vesicular Trafficking
Q8BRH0	Tmtc3	9.40952e-05	0.000109379	4.83849e-05	Stress Response
Q8VHD8	Hrnr	5.94557e-05	9.2151e-05	9.51156e-05	Establish Skin Barrier
Q99JU7	Bnipl	0.000113111	0.000131484	0	Apoptosis
Q3TTY5	Krt2	0	0.000243998	0	Keratin
O08796	Eef2k	0.000102487	9.92787e-05	4.0989e-05	Gene Expression
P22437	Ptgs1	4.10857e-05	9.55186e-05	9.85916e-05	Lipid Metabolism
Q60739	Bag1	6.96721e-05	8.0989e-05	8.35945e-05	Apoptosis
Q76KJ5	Polr1g	0.000123978	7.20579e-05	3.7188e-05
O88898	Tp63	5.45594e-05	4.2281e-05	0.000130924	Transcription Factor/Progenitor Cell
Q5SWY7	Fam83g	6.09202e-05	5.31117e-05	0.000109641	Unknown
Q9D7P7	Clic3	0.000156542	6.06563e-05	0	Channel
Q9D7J7	Capns2	0.000100136	0.000116401	0	Protease/Protease Inhibitor
Q9JJG0	Tacc2	7.53417e-05	7.50682e-05	6.45693e-05	Cytoskeleton
Q3UUY6	Prom2	7.40527e-05	6.88649e-05	7.10804e-05	Structural
Q0VBK2	Krt80	8.20805e-05	6.36086e-05	6.5655e-05	Keratin
Q8C0J6	Sowahc	9.66156e-05	8.42318e-05	2.89805e-05	Unknown
P70227	Itpr3	8.80034e-05	7.53774e-05	4.44585e-05	Channel
Q60774	Tmem45a	4.52996e-05	0.000157973	0	Unknown
Q8CI85	Ca12	3.49344e-05	8.12178e-05	8.38307e-05	Enzyme
Q62394	Znf185	3.51329e-05	0.000122519	4.21535e-05	Transcription Factor
P09055	Itgb1	4.64917e-05	3.6029e-05	0.000111564	Keratinocyte
P70336	Rock2	5.34588e-05	7.24992e-05	6.41413e-05	Epidermal Differentiation
P52196	Tst	4.1639e-05	4.84025e-05	9.99194e-05	Epidermal Differentiation
Q4FJU9	Tmem40	5.49635e-05	6.38913e-05	6.59468e-05	Unknown
Q80VQ1	Lrrc1	7.08023e-05	5.48685e-05	5.66337e-05	Unknown
Q921D9	Grhl1	4.0022e-05	6.97842e-05	7.20293e-05	Transcription Factor
Q9JHU2	Palmd	2.24443e-05	7.82698e-05	8.07878e-05	Lipid Metabolism
Q9CWL2	Casz1	7.0226e-05	4.89797e-05	5.89814e-05	Transcription Factor
Q8K0G8	Esrp2	3.44959e-05	4.00992e-05	0.000103473	Transcription Factor
Q8BGV3	Tacstd2	3.9012e-05	9.06975e-05	4.68077e-05	Tight Junction
Q64378	Fkbp5	0.000108481	3.15253e-05	3.25395e-05	Stress Response
Q9CQJ0	Them5	4.98661e-05	5.79659e-05	5.98308e-05
Q3V3F6	Mpzl3	0.000104361	6.06563e-05	0	Cell Adhesion
Q5U462	Cdcp1	5.93844e-05	6.90303e-05	3.56255e-05	Cell Adhesion
Q8CEE7	Rdh13	7.40527e-05	4.30406e-05	4.44252e-05	Enzyme
Q8VCH6	Dhcr24	4.79333e-05	8.35788e-05	2.87559e-05	Skin Formation
Q9D3J5	Ankrd22	0	7.52647e-05	7.7686e-05	Unknown
Q60793	Klf4	2.56041e-05	5.95261e-05	6.14411e-05	Transcription Factor
Q9Z329	Itpr2	6.41004e-05	4.79008e-05	3.29612e-05	Channel
contaminant_KERATIN15	krt15	0	0	0.000141539	Keratin/Stem Cell
contaminant_KERATIN16	krt16	0	0	0.000138933	Keratin
Q8BH05	Znf750	3.51829e-05	8.17955e-05	2.11067e-05	Transcription Factor
P28741	Kif3a	5.29249e-05	4.10144e-05	4.23339e-05	Skin Formation
Q8CFE6	Slc38a2	4.90746e-05	5.70458e-05	2.94405e-05	Transporter
Q9EQC4	Elovl4	3.96372e-05	4.60755e-05	4.75578e-05	Establish Skin Barrier/Lipid Metabolism
E9Q876	Abca12	4.76562e-05	3.8778e-05	4.57434e-05	Transporter
Q9JJP2	Tp73	3.91974e-05	6.83465e-05	2.35151e-05	Stratum Basale
Q03145	Epha2	2.53159e-05	4.41419e-05	6.07494e-05	Receptor
P55012	Slc12a2	2.05258e-05	5.96496e-05	4.92549e-05	Transporter
O09005	Degs1	3.82873e-05	4.45064e-05	4.59382e-05	Signaling
P34056	Tfap2a	2.82993e-05	6.5792e-05	3.39543e-05	Transcription Factor
Q8QZZ8	Rab38	5.86104e-05	6.81306e-05	0	Signaling
O88551	Cldn1	5.86104e-05	6.81306e-05	0	Tight Junction
P12023	App	3.21215e-05	5.60087e-05	3.85403e-05
B1AQ75	Krt36	0	6.07846e-05	6.27401e-05	Epidermal Differentiation
P52332	Jak1	2.14515e-05	4.98718e-05	5.14762e-05	Epidermal Cells Proliferation
O08912	Galnt1	4.42461e-05	5.14331e-05	2.65439e-05	Protein Modification
Q9Z0Z7	Klf5	5.54565e-05	6.44644e-05	0	Transcription Factor
Q64512	Ptpn13	4.53735e-05	3.51624e-05	3.62936e-05	Protein Modification
Q91YK8	Lypd3	3.40683e-05	0	8.17522e-05	Cell Adhesion
P39061	Col18a1	4.18268e-05	4.05173e-05	3.34567e-05	Basement Membrane
P47740	Aldh3a2	2.55512e-05	5.94031e-05	3.06571e-05	Keratinocyte
Q9Z1Q4	Ly6g6c	0	0.000114092	0	Signaling
Q7TT50	Cdc42bpb	4.33163e-05	3.35681e-05	3.46481e-05	Hair Follicle Development(Cdc42)
Q8BI29	Sarg	6.12218e-05	2.3722e-05	2.44852e-05	Unknown
Q99LR1	Abhd12	3.10723e-05	3.61195e-05	3.72815e-05	Unknown
Q9JKF6	Nectin1	4.80264e-05	5.58274e-05	0	Establish Skin Barrier
Q91W92	Cdc42ep1	3.02367e-05	3.51481e-05	3.62788e-05	Hair Follicle Development(Cdc42)
Q9EQ20	Aldh6a1	4.6231e-05	2.68702e-05	2.77346e-05	Keratinocyte
Q9WTR5	Cdh13	1.73204e-05	4.02677e-05	4.15631e-05	Epidermal Development
Q8K2J7	Rell1	4.54662e-05	5.28513e-05	0	Apoptosis
P35492	Hal	7.52925e-05	2.18806e-05	0	Metabolism
Q61089	Fzd6	3.48852e-05	4.05516e-05	2.09281e-05	Receptor
Q9D2Y9	Elovl7	4.40099e-05	5.11586e-05	0	Lipid Metabolism
Q8R422	Cd109	4.28807e-05	3.98767e-05	1.02899e-05	Immune Response
P47739	Aldh3a1	2.72998e-05	3.17341e-05	3.2755e-05	Keratinocyte
Q6PA06	Atl2	6.3637e-05	0	2.54512e-05	Vesicular Trafficking
Q2VIS4	Flg2	2.09429e-05	3.65171e-05	3.14099e-05	Establish Skin Barrier/Structural
Q80UW5	Cdc42bpg	3.18937e-05	3.70743e-05	1.91335e-05	Hair Follicle Development(Cdc42)
Q7TQA3	Sdr16c5	4.0022e-05	4.65228e-05	0	Enzyme
P18828	Sdc1	3.97646e-05	4.62236e-05	0	Tight Junction
Q61176	Arg1	3.82873e-05	4.45064e-05	0	Enzyme
P70335	Rock1	1.82671e-05	5.30855e-05	1.09587e-05
Q8BWF0	Aldh5a1	2.36459e-05	5.49734e-05	0	Keratinocyte
Q8R4Z4	Etv3	4.82136e-05	2.80225e-05	0	Transcription Factor
Q8R0J4	Tmem134	0	7.37208e-05	0	Unknown
P15379	Cd44	3.17912e-05	3.69551e-05	0	Cell Adhesion/Stem Cell/Progenitor Cell/Keratinocyte
Q8R0L1	Stap2	3.00895e-05	0	3.61023e-05	Signaling
P23772	Gata3	0	3.24505e-05	3.34944e-05	Transcription Factor
Q9Z280	Pld1	1.15147e-05	2.67701e-05	2.76313e-05	Signaling
Q99P91	Gpnmb	6.46348e-05	0	0	Cell Adhesion
P55144	Tyro3	1.40532e-05	1.63359e-05	3.37228e-05	Melanin Biosynthesis
P35951	Ldlr	2.86933e-05	1.6677e-05	1.72135e-05	Lipid Metabolism
P21952	Pou3f1	2.7543e-05	0	3.30468e-05	Transcription Factor
Q8BG22	Clca2	1.31282e-05	1.52607e-05	3.15032e-05	Channel
Q0VGY8	Tanc1	1.99894e-05	1.54909e-05	2.39839e-05	Cytoskeleton
Q99MR8	Mccc1	1.7248e-05	2.00496e-05	2.06946e-05	Cell Cycle
Q6PDE7	Ggt6	2.48829e-05	0	2.98552e-05	Metabolism
Q8BWW9	Pkn2	2.51613e-05	2.92483e-05	0	Epidermal Differentiation
P28231	Gjb3	0	5.32428e-05	0	Gap Junction
Q3TNL8	Itprip	0	2.59019e-05	2.67352e-05	Channel
Q8K0E1	Kctd15	0	5.0797e-05	0	Channel
Q8BPM0	Daam1	2.29653e-05	1.33478e-05	1.37772e-05	Cytoskeleton
A2A8L5	Ptprf	1.95471e-05	2.27222e-05	7.81772e-06	Protein Modification
Q06649	Sh3bp2	2.21231e-05	2.57166e-05	0	Signaling
Q3ULD5	Mccc2	2.19659e-05	2.55338e-05	0	Cell Cycle
Q61292	Lamb2	6.87426e-06	3.19634e-05	8.24793e-06	Basement Membrane
Q64430	Atp7a	1.65886e-05	9.64155e-06	1.99035e-05	Transporter
Q62074	Prkci	2.07845e-05	2.41606e-05	0	Epidermal Cells Proliferation
Q99MK9	Rassf1	0	4.2281e-05	0	Signaling
Q3UH06	Rreb1	2.18238e-05	8.45621e-06	8.72825e-06	Transcription Factor
A2ARK0	Fam83c	0	1.85252e-05	1.91212e-05	Unknown
P04202	Tgfb1	0	3.68604e-05	0	Basement Membrane/Ecm
Q8VDU5	Snrk	1.65331e-05	0	1.98369e-05	Protein Modification
Q8CAF4	Nhsl1	7.79256e-06	2.7175e-05	0	Unknown
Q91X43	Sh3d19	1.5674e-05	0	1.88061e-05	Signaling
Q8R0W0	Eppk1	1.51091e-05	8.78165e-06	9.06416e-06	Structural
P70158	Smpdl3a	0	3.23046e-05	0	Lipid Metabolism
P08122	Col4a2	7.24475e-06	8.42153e-06	8.69246e-06	Basement Membrane
Q9EPR5	Sorcs2	1.06702e-05	1.24034e-05	0	Lipid Metabolism
Q01279	Egfr	1.02205e-05	1.18806e-05	0	Receptor
Q08761	Pros1	0	0	2.19823e-05	Coaggulation
P41183	Bcl6	0	0	2.09873e-05	Transcription Factor
Q9WTR2	Map3k6	9.57924e-06	1.11352e-05	0	Protein Modification
Q60847	Col12a1	3.96372e-06	4.60755e-06	0	Structural
Q05793	Hspg2	3.33607e-06	3.87795e-06	0	Basement Membrane
